# Supplementary material for: NanoUPLC-QTOF-MS/MS Determination of Major Rosuvastatin Degradation Products Generated by Gamma Radiation in Aqueous Solution
Source: Pharmaceuticals (Basel). 2021 Nov 13;14(11):1160. doi: 10.3390/ph14111160 (PMC8622667; doi:10.3390/ph14111160)
Supplement: Supplementary file 1 [file pharmaceuticals-14-01160-s001.zip]

Archive with 1 entries (1 files):
- pharmaceuticals-1377334-supplementary.pdf
